# Supplementary material for: Application of Pseudoinfectious Viruses in Transient Gene Expression in Mammalian Cells: Combining Efficient Expression with Regulatory Compliance
Source: Biomolecules. 2025 Feb 13;15(2):274. doi: 10.3390/biom15020274 (PMC11852456; doi:10.3390/biom15020274)
Supplement: Supplementary file 1 [file biomolecules-15-00274-s001.zip]

Archive with 1 entries (1 files):
- biomolecules-3420148-supplementary.pdf
